# Supplementary material for: Species diversity of coral reef fishes around the West Island of Sanya City, South China Sea, based on environmental DNA
Source: Biodivers Data J. 2022 Sep 30;10:e89685. doi: 10.3897/BDJ.10.e89685 (PMC9836608; doi:10.3897/BDJ.10.e89685)
Supplement: Supplementary material 1 — Collected fish taxon-occurrences of surrounding sea area of West Island [file bdj-10-e89685-s001.csv]

occurrenceID	basisOfRecord	eventDate	scientificName	verbatimIdentification	kingdom	phylum	class	order	family	genus	taxonRank	locality	county	stateProvince	country	waterBody	habitat	locationID	decimalLatitude	decimalLongitude	geodeticDatum
XD2021001	Occurrence	2021-06-24	Trachurus japonicus (Temminck & Schlegel,1844)	Trachurus japonicus (Temminck & Schlegel,1844)	Animalia	Chordata	Osteichthyes	Perciformes	Carangidae	Trachurus	species	Tianya District	Sanya	Hainan	China	South China Sea	Marine	XD-1	18.235	109.347	WGS84
XD2021002	Occurrence	2021-06-24	Trachurus japonicus (Temminck & Schlegel,1844)	Trachurus japonicus (Temminck & Schlegel,1844)	Animalia	Chordata	Osteichthyes	Perciformes	Carangidae	Trachurus	species	Tianya District	Sanya	Hainan	China	South China Sea	Marine	XD-5	18.239	109.369	WGS84
XD2021003	Occurrence	2021-06-24	Trachinotus ovatus (Linnaeus,1758)	Trachinotus ovatus (Linnaeus,1758)	Animalia	Chordata	Osteichthyes	Perciformes	Carangidae	Trachinotus	species	Tianya District	Sanya	Hainan	China	South China Sea	Marine	XD-1	18.235	109.347	WGS84
XD2021004	Occurrence	2021-06-24	Trachinotus ovatus (Linnaeus,1758)	Trachinotus ovatus (Linnaeus,1758)	Animalia	Chordata	Osteichthyes	Perciformes	Carangidae	Trachinotus	species	Tianya District	Sanya	Hainan	China	South China Sea	Marine	XD-2	18.233	109.357	WGS84
XD2021005	Occurrence	2021-06-24	Trachinotus ovatus (Linnaeus,1758)	Trachinotus ovatus (Linnaeus,1758)	Animalia	Chordata	Osteichthyes	Perciformes	Carangidae	Trachinotus	species	Tianya District	Sanya	Hainan	China	South China Sea	Marine	XD-3	18.232	109.363	WGS84
XD2021006	Occurrence	2021-06-24	Trachinotus ovatus (Linnaeus,1758)	Trachinotus ovatus (Linnaeus,1758)	Animalia	Chordata	Osteichthyes	Perciformes	Carangidae	Trachinotus	species	Tianya District	Sanya	Hainan	China	South China Sea	Marine	XD-4	18.23	109.367	WGS84
XD2021007	Occurrence	2021-06-24	Trachinotus ovatus (Linnaeus,1758)	Trachinotus ovatus (Linnaeus,1758)	Animalia	Chordata	Osteichthyes	Perciformes	Carangidae	Trachinotus	species	Tianya District	Sanya	Hainan	China	South China Sea	Marine	XD-5	18.239	109.369	WGS84
XD2021008	Occurrence	2021-06-24	Trachinotus blochii (Lacepède,1801)	Trachinotus blochii (Lacepède,1801)	Animalia	Chordata	Osteichthyes	Perciformes	Carangidae	Trachinotus	species	Tianya District	Sanya	Hainan	China	South China Sea	Marine	XD-1	18.235	109.347	WGS84
XD2021009	Occurrence	2021-06-24	Trachinotus blochii (Lacepède,1801)	Trachinotus blochii (Lacepède,1801)	Animalia	Chordata	Osteichthyes	Perciformes	Carangidae	Trachinotus	species	Tianya District	Sanya	Hainan	China	South China Sea	Marine	XD-3	18.232	109.363	WGS84
XD2021010	Occurrence	2021-06-24	Selar crumenophthalmus (Bloch,1793)	Selar crumenophthalmus (Bloch,1793)	Animalia	Chordata	Osteichthyes	Perciformes	Carangidae	Selar	species	Tianya District	Sanya	Hainan	China	South China Sea	Marine	XD-1	18.235	109.347	WGS84
XD2021011	Occurrence	2021-06-24	Megalaspis cordyla (Linnaeus,1758)	Megalaspis cordyla (Linnaeus,1758)	Animalia	Chordata	Osteichthyes	Perciformes	Carangidae	Megalaspis	species	Tianya District	Sanya	Hainan	China	South China Sea	Marine	XD-1	18.235	109.347	WGS84
XD2021012	Occurrence	2021-06-24	Megalaspis cordyla (Linnaeus,1758)	Megalaspis cordyla (Linnaeus,1758)	Animalia	Chordata	Osteichthyes	Perciformes	Carangidae	Megalaspis	species	Tianya District	Sanya	Hainan	China	South China Sea	Marine	XD-4	18.23	109.367	WGS84
XD2021013	Occurrence	2021-06-24	Megalaspis cordyla (Linnaeus,1758)	Megalaspis cordyla (Linnaeus,1758)	Animalia	Chordata	Osteichthyes	Perciformes	Carangidae	Megalaspis	species	Tianya District	Sanya	Hainan	China	South China Sea	Marine	XD-5	18.239	109.369	WGS84
XD2021014	Occurrence	2021-06-24	Alepes kleinii (Bloch,1793)	Alepes kleinii (Bloch,1793)	Animalia	Chordata	Osteichthyes	Perciformes	Carangidae	Alepes	species	Tianya District	Sanya	Hainan	China	South China Sea	Marine	XD-1	18.235	109.347	WGS84
XD2021015	Occurrence	2021-06-24	Alepes kleinii (Bloch,1793)	Alepes kleinii (Bloch,1793)	Animalia	Chordata	Osteichthyes	Perciformes	Carangidae	Alepes	species	Tianya District	Sanya	Hainan	China	South China Sea	Marine	XD-2	18.233	109.357	WGS84
XD2021016	Occurrence	2021-06-24	Alepes kleinii (Bloch,1793)	Alepes kleinii (Bloch,1793)	Animalia	Chordata	Osteichthyes	Perciformes	Carangidae	Alepes	species	Tianya District	Sanya	Hainan	China	South China Sea	Marine	XD-3	18.232	109.363	WGS84
XD2021017	Occurrence	2021-06-24	Alepes kleinii (Bloch,1793)	Alepes kleinii (Bloch,1793)	Animalia	Chordata	Osteichthyes	Perciformes	Carangidae	Alepes	species	Tianya District	Sanya	Hainan	China	South China Sea	Marine	XD-4	18.23	109.367	WGS84
XD2021018	Occurrence	2021-06-24	Alepes kleinii (Bloch,1793)	Alepes kleinii (Bloch,1793)	Animalia	Chordata	Osteichthyes	Perciformes	Carangidae	Alepes	species	Tianya District	Sanya	Hainan	China	South China Sea	Marine	XD-5	18.239	109.369	WGS84
XD2021019	Occurrence	2021-06-24	Alepes djedaba (Forsskål,1775)	Alepes djedaba (Forsskål, 1775)	Animalia	Chordata	Osteichthyes	Perciformes	Carangidae	Alepes	species	Tianya District	Sanya	Hainan	China	South China Sea	Marine	XD-5	18.239	109.369	WGS84
XD2021020	Occurrence	2021-06-24	Alepes melanoptera (Swainson,1839)	Alepes melanoptera (Swainson,1839)	Animalia	Chordata	Osteichthyes	Perciformes	Carangidae	Alepes	species	Tianya District	Sanya	Hainan	China	South China Sea	Marine	XD-1	18.235	109.347	WGS84
XD2021021	Occurrence	2021-06-24	Alepes melanoptera (Swainson,1839)	Alepes melanoptera (Swainson,1839)	Animalia	Chordata	Osteichthyes	Perciformes	Carangidae	Alepes	species	Tianya District	Sanya	Hainan	China	South China Sea	Marine	XD-2	18.233	109.357	WGS84
XD2021022	Occurrence	2021-06-24	Alepes melanoptera (Swainson,1839)	Alepes melanoptera (Swainson,1839)	Animalia	Chordata	Osteichthyes	Perciformes	Carangidae	Alepes	species	Tianya District	Sanya	Hainan	China	South China Sea	Marine	XD-3	18.232	109.363	WGS84
XD2021023	Occurrence	2021-06-24	Alepes melanoptera (Swainson,1839)	Alepes melanoptera (Swainson,1839)	Animalia	Chordata	Osteichthyes	Perciformes	Carangidae	Alepes	species	Tianya District	Sanya	Hainan	China	South China Sea	Marine	XD-5	18.239	109.369	WGS84
XD2021024	Occurrence	2021-06-24	Decapterus maruadsi (Temminck & Schlegel,1843)	Decapterus maruadsi (Temminck & Schlegel,1843)	Animalia	Chordata	Osteichthyes	Perciformes	Carangidae	Decapterus	species	Tianya District	Sanya	Hainan	China	South China Sea	Marine	XD-1	18.235	109.347	WGS84
XD2021025	Occurrence	2021-06-24	Decapterus maruadsi (Temminck & Schlegel,1843)	Decapterus maruadsi (Temminck & Schlegel,1843)	Animalia	Chordata	Osteichthyes	Perciformes	Carangidae	Decapterus	species	Tianya District	Sanya	Hainan	China	South China Sea	Marine	XD-3	18.232	109.363	WGS84
XD2021026	Occurrence	2021-06-24	Decapterus maruadsi (Temminck & Schlegel,1843)	Decapterus maruadsi (Temminck & Schlegel,1843)	Animalia	Chordata	Osteichthyes	Perciformes	Carangidae	Decapterus	species	Tianya District	Sanya	Hainan	China	South China Sea	Marine	XD-5	18.239	109.369	WGS84
XD2021027	Occurrence	2021-06-24	Lutjanus argentimaculatus (Forsskål,1775)	Lutjanus argentimaculatus (Forsskål,1775)	Animalia	Chordata	Osteichthyes	Perciformes	Lutjanidae	Lutjanus	species	Tianya District	Sanya	Hainan	China	South China Sea	Marine	XD-1	18.235	109.347	WGS84
XD2021028	Occurrence	2021-06-24	Lutjanus argentimaculatus (Forsskål,1775)	Lutjanus argentimaculatus (Forsskål,1775)	Animalia	Chordata	Osteichthyes	Perciformes	Lutjanidae	Lutjanus	species	Tianya District	Sanya	Hainan	China	South China Sea	Marine	XD-3	18.232	109.363	WGS84
XD2021029	Occurrence	2021-06-24	Lutjanus argentimaculatus (Forsskål,1775)	Lutjanus argentimaculatus (Forsskål,1775)	Animalia	Chordata	Osteichthyes	Perciformes	Lutjanidae	Lutjanus	species	Tianya District	Sanya	Hainan	China	South China Sea	Marine	XD-4	18.23	109.367	WGS84
XD2021030	Occurrence	2021-06-24	Lutjanus fulviflamma (Forsskål,1775)	Lutjanus fulviflamma (Forsskål,1775)	Animalia	Chordata	Osteichthyes	Perciformes	Lutjanidae	Lutjanus	species	Tianya District	Sanya	Hainan	China	South China Sea	Marine	XD-3	18.232	109.363	WGS84
XD2021031	Occurrence	2021-06-24	Lutjanus sebae (Cuvier,1816)	Lutjanus sebae (Cuvier,1816)	Animalia	Chordata	Osteichthyes	Perciformes	Lutjanidae	Lutjanus	species	Tianya District	Sanya	Hainan	China	South China Sea	Marine	XD-1	18.235	109.347	WGS84
XD2021032	Occurrence	2021-06-24	Lutjanus sebae (Cuvier,1816)	Lutjanus sebae (Cuvier,1816)	Animalia	Chordata	Osteichthyes	Perciformes	Lutjanidae	Lutjanus	species	Tianya District	Sanya	Hainan	China	South China Sea	Marine	XD-3	18.232	109.363	WGS84
XD2021033	Occurrence	2021-06-24	Abudefduf vaigiensis (Quoy & Gaimard,1825)	Abudefduf vaigiensis (Quoy & Gaimard,1825)	Animalia	Chordata	Osteichthyes	Perciformes	Pomacentridae	Abudefduf	species	Tianya District	Sanya	Hainan	China	South China Sea	Marine	XD-1	18.235	109.347	WGS84
XD2021034	Occurrence	2021-06-24	Abudefduf vaigiensis (Quoy & Gaimard,1825)	Abudefduf vaigiensis (Quoy & Gaimard,1825)	Animalia	Chordata	Osteichthyes	Perciformes	Pomacentridae	Abudefduf	species	Tianya District	Sanya	Hainan	China	South China Sea	Marine	XD-2	18.233	109.357	WGS84
XD2021035	Occurrence	2021-06-24	Abudefduf vaigiensis (Quoy & Gaimard,1825)	Abudefduf vaigiensis (Quoy & Gaimard,1825)	Animalia	Chordata	Osteichthyes	Perciformes	Pomacentridae	Abudefduf	species	Tianya District	Sanya	Hainan	China	South China Sea	Marine	XD-3	18.232	109.363	WGS84
XD2021036	Occurrence	2021-06-24	Abudefduf vaigiensis (Quoy & Gaimard,1825)	Abudefduf vaigiensis (Quoy & Gaimard,1825)	Animalia	Chordata	Osteichthyes	Perciformes	Pomacentridae	Abudefduf	species	Tianya District	Sanya	Hainan	China	South China Sea	Marine	XD-4	18.23	109.367	WGS84
XD2021037	Occurrence	2021-06-24	Abudefduf vaigiensis (Quoy & Gaimard,1825)	Abudefduf vaigiensis (Quoy & Gaimard,1825)	Animalia	Chordata	Osteichthyes	Perciformes	Pomacentridae	Abudefduf	species	Tianya District	Sanya	Hainan	China	South China Sea	Marine	XD-5	18.239	109.369	WGS84
XD2021038	Occurrence	2021-06-24	Abudefduf sexfasciatus (Lacepède,1801)	Abudefduf sexfasciatus (Lacepède,1801)	Animalia	Chordata	Osteichthyes	Perciformes	Pomacentridae	Abudefduf	species	Tianya District	Sanya	Hainan	China	South China Sea	Marine	XD-1	18.235	109.347	WGS84
XD2021039	Occurrence	2021-06-24	Abudefduf sexfasciatus (Lacepède,1801)	Abudefduf sexfasciatus (Lacepède,1801)	Animalia	Chordata	Osteichthyes	Perciformes	Pomacentridae	Abudefduf	species	Tianya District	Sanya	Hainan	China	South China Sea	Marine	XD-4	18.23	109.367	WGS84
XD2021040	Occurrence	2021-06-24	Neopomacentrus azysron (Bleeker,1877)	Neopomacentrus azysron (Bleeker,1877)	Animalia	Chordata	Osteichthyes	Perciformes	Pomacentridae	Neopomacentrus	species	Tianya District	Sanya	Hainan	China	South China Sea	Marine	XD-1	18.235	109.347	WGS84
XD2021041	Occurrence	2021-06-24	Neopomacentrus azysron (Bleeker,1877)	Neopomacentrus azysron (Bleeker,1877)	Animalia	Chordata	Osteichthyes	Perciformes	Pomacentridae	Neopomacentrus	species	Tianya District	Sanya	Hainan	China	South China Sea	Marine	XD-4	18.23	109.367	WGS84
XD2021042	Occurrence	2021-06-24	Blenniella bilitonensis (Bleeker,1858)	Blenniella bilitonensis (Bleeker,1858)	Animalia	Chordata	Osteichthyes	Perciformes	Blenniidae	Blenniella	species	Tianya District	Sanya	Hainan	China	South China Sea	Marine	XD-3	18.232	109.363	WGS84
XD2021043	Occurrence	2021-06-24	Blenniella bilitonensis (Bleeker,1858)	Blenniella bilitonensis (Bleeker,1858)	Animalia	Chordata	Osteichthyes	Perciformes	Blenniidae	Blenniella	species	Tianya District	Sanya	Hainan	China	South China Sea	Marine	XD-4	18.23	109.367	WGS84
XD2021044	Occurrence	2021-06-24	Enneapterygius philippinus (Peters,1868)	Enneapterygius philippinus (Perers,1868)	Animalia	Chordata	Osteichthyes	Perciformes	Tripterygiidae	Enneapterygius	species	Tianya District	Sanya	Hainan	China	South China Sea	Marine	XD-1	18.235	109.347	WGS84
XD2021045	Occurrence	2021-06-24	Enneapterygius philippinus (Peters,1868)	Enneapterygius philippinus (Perers,1868)	Animalia	Chordata	Osteichthyes	Perciformes	Tripterygiidae	Enneapterygius	species	Tianya District	Sanya	Hainan	China	South China Sea	Marine	XD-4	18.23	109.367	WGS84
XD2021046	Occurrence	2021-06-24	Enneapterygius philippinus (Peters,1868)	Enneapterygius philippinus (Perers,1868)	Animalia	Chordata	Osteichthyes	Perciformes	Tripterygiidae	Enneapterygius	species	Tianya District	Sanya	Hainan	China	South China Sea	Marine	XD-5	18.239	109.369	WGS84
XD2021047	Occurrence	2021-06-24	Gerres filamentosus Cuvier,1829	Gerres filamentosus Cuvier,1829	Animalia	Chordata	Osteichthyes	Perciformes	Gerreidae	Gerres	species	Tianya District	Sanya	Hainan	China	South China Sea	Marine	XD-2	18.233	109.357	WGS84
XD2021048	Occurrence	2021-06-24	Asterropteryx semipunctata Rüppell,1830	Asterropteryx semipunctata Rüppell,1830	Animalia	Chordata	Osteichthyes	Perciformes	Gobiidae	Asterropteryx	species	Tianya District	Sanya	Hainan	China	South China Sea	Marine	XD-4	18.23	109.367	WGS84
XD2021049	Occurrence	2021-06-24	Ostorhinchus aureus (Lacepède,1802)	Ostorhinchus aureus (Lacepède,1802)	Animalia	Chordata	Osteichthyes	Perciformes	Apogonidae	Ostorhinchus	species	Tianya District	Sanya	Hainan	China	South China Sea	Marine	XD-4	18.23	109.367	WGS84
XD2021050	Occurrence	2021-06-24	Stethojulis terina Jordan & Snyder,1902	Stethojulis terina Jordan & Snyder,1902	Animalia	Chordata	Osteichthyes	Perciformes	Labridae	Stethojulis	species	Tianya District	Sanya	Hainan	China	South China Sea	Marine	XD-4	18.23	109.367	WGS84
XD2021051	Occurrence	2021-06-24	Siganus fuscescens (Houttuyn,1782)	Siganus fuscescens (Houttuyn,1782)	Animalia	Chordata	Osteichthyes	Perciformes	Siganidae	Siganus	species	Tianya District	Sanya	Hainan	China	South China Sea	Marine	XD-1	18.235	109.347	WGS84
XD2021052	Occurrence	2021-06-24	Siganus fuscescens (Houttuyn,1782)	Siganus fuscescens (Houttuyn,1782)	Animalia	Chordata	Osteichthyes	Perciformes	Siganidae	Siganus	species	Tianya District	Sanya	Hainan	China	South China Sea	Marine	XD-3	18.232	109.363	WGS84
XD2021053	Occurrence	2021-06-24	Siganus fuscescens (Houttuyn,1782)	Siganus fuscescens (Houttuyn,1782)	Animalia	Chordata	Osteichthyes	Perciformes	Siganidae	Siganus	species	Tianya District	Sanya	Hainan	China	South China Sea	Marine	XD-5	18.239	109.369	WGS84
XD2021054	Occurrence	2021-06-24	Sphyraena jello Cuvier,1829	Sphyraena jello Cuvier,1829	Animalia	Chordata	Osteichthyes	Perciformes	Sphyraenidae	Sphyraena	species	Tianya District	Sanya	Hainan	China	South China Sea	Marine	XD-1	18.235	109.347	WGS84
XD2021055	Occurrence	2021-06-24	Sphyraena jello Cuvier,1829	Sphyraena jello Cuvier,1829	Animalia	Chordata	Osteichthyes	Perciformes	Sphyraenidae	Sphyraena	species	Tianya District	Sanya	Hainan	China	South China Sea	Marine	XD-2	18.233	109.357	WGS84
XD2021056	Occurrence	2021-06-24	Sphyraena jello Cuvier,1829	Sphyraena jello Cuvier,1829	Animalia	Chordata	Osteichthyes	Perciformes	Sphyraenidae	Sphyraena	species	Tianya District	Sanya	Hainan	China	South China Sea	Marine	XD-3	18.232	109.363	WGS84
XD2021057	Occurrence	2021-06-24	Rachycentron canadum (Linnaeus,1766)	Rachycentron canadum (Linnaeus,1766)	Animalia	Chordata	Osteichthyes	Perciformes	Rachycentridae	Rachycentron	species	Tianya District	Sanya	Hainan	China	South China Sea	Marine	XD-1	18.235	109.347	WGS84
XD2021058	Occurrence	2021-06-24	Rachycentron canadum (Linnaeus,1766)	Rachycentron canadum (Linnaeus,1766)	Animalia	Chordata	Osteichthyes	Perciformes	Rachycentridae	Rachycentron	species	Tianya District	Sanya	Hainan	China	South China Sea	Marine	XD-5	18.239	109.369	WGS84
XD2021059	Occurrence	2021-06-24	Hilsa kelee (Cuvier,1829)	Hilsa kelee (Cuvier,1829)	Animalia	Chordata	Osteichthyes	Clupeiformes	Clupeidae	Hilsa	species	Tianya District	Sanya	Hainan	China	South China Sea	Marine	XD-1	18.235	109.347	WGS84
XD2021060	Occurrence	2021-06-24	Hilsa kelee (Cuvier,1829)	Hilsa kelee (Cuvier,1829)	Animalia	Chordata	Osteichthyes	Clupeiformes	Clupeidae	Hilsa	species	Tianya District	Sanya	Hainan	China	South China Sea	Marine	XD-3	18.232	109.363	WGS84
XD2021061	Occurrence	2021-06-24	Herklotsichthys quadrimaculatus (Rüppell,1837)	Herklotsichthys quadrimaculatus (Rüppell,1837)	Animalia	Chordata	Osteichthyes	Clupeiformes	Clupeidae	Herklotsichthys	species	Tianya District	Sanya	Hainan	China	South China Sea	Marine	XD-1	18.235	109.347	WGS84
XD2021062	Occurrence	2021-06-24	Sardinella gibbosa (Bleeker,1849)	Sardinella gibbosa (Bleeker,1849)	Animalia	Chordata	Osteichthyes	Clupeiformes	Clupeidae	Sardinella	species	Tianya District	Sanya	Hainan	China	South China Sea	Marine	XD-1	18.235	109.347	WGS84
XD2021063	Occurrence	2021-06-24	Sardinella gibbosa (Bleeker,1849)	Sardinella gibbosa (Bleeker,1849)	Animalia	Chordata	Osteichthyes	Clupeiformes	Clupeidae	Sardinella	species	Tianya District	Sanya	Hainan	China	South China Sea	Marine	XD-2	18.233	109.357	WGS84
XD2021064	Occurrence	2021-06-24	Sardinella gibbosa (Bleeker,1849)	Sardinella gibbosa (Bleeker,1849)	Animalia	Chordata	Osteichthyes	Clupeiformes	Clupeidae	Sardinella	species	Tianya District	Sanya	Hainan	China	South China Sea	Marine	XD-3	18.232	109.363	WGS84
XD2021065	Occurrence	2021-06-24	Sardinella gibbosa (Bleeker,1849)	Sardinella gibbosa (Bleeker,1849)	Animalia	Chordata	Osteichthyes	Clupeiformes	Clupeidae	Sardinella	species	Tianya District	Sanya	Hainan	China	South China Sea	Marine	XD-4	18.23	109.367	WGS84
XD2021066	Occurrence	2021-06-24	Sardinella gibbosa (Bleeker,1849)	Sardinella gibbosa (Bleeker,1849)	Animalia	Chordata	Osteichthyes	Clupeiformes	Clupeidae	Sardinella	species	Tianya District	Sanya	Hainan	China	South China Sea	Marine	XD-5	18.239	109.369	WGS84
XD2021067	Occurrence	2021-06-24	Engraulis japonicus Temminck & Schlegel,1846	Engraulis japonicus Temminck & Schlegel,1846	Animalia	Chordata	Osteichthyes	Clupeiformes	Engraulidae	Engraulis	species	Tianya District	Sanya	Hainan	China	South China Sea	Marine	XD-1	18.235	109.347	WGS84
XD2021068	Occurrence	2021-06-24	Encrasicholina punctifer Fowler,1938	Encrasicholina punctifer Fowler,1938	Animalia	Chordata	Osteichthyes	Clupeiformes	Engraulidae	Encrasicholina	species	Tianya District	Sanya	Hainan	China	South China Sea	Marine	XD-1	18.235	109.347	WGS84
XD2021069	Occurrence	2021-06-24	Encrasicholina punctifer Fowler,1938	Encrasicholina punctifer Fowler,1938	Animalia	Chordata	Osteichthyes	Clupeiformes	Engraulidae	Encrasicholina	species	Tianya District	Sanya	Hainan	China	South China Sea	Marine	XD-4	18.23	109.367	WGS84
XD2021070	Occurrence	2021-06-24	Encrasicholina punctifer Fowler,1938	Encrasicholina punctifer Fowler,1938	Animalia	Chordata	Osteichthyes	Clupeiformes	Engraulidae	Encrasicholina	species	Tianya District	Sanya	Hainan	China	South China Sea	Marine	XD-5	18.239	109.369	WGS84
XD2021071	Occurrence	2021-06-24	Atherinomorus lacunosus (Forster,1801)	Atherinomorus lacunosus (Forster,1801)	Animalia	Chordata	Osteichthyes	Atheriniformes	Atherinidae	Atherinomorus	species	Tianya District	Sanya	Hainan	China	South China Sea	Marine	XD-1	18.235	109.347	WGS84
XD2021072	Occurrence	2021-06-24	Atherinomorus lacunosus (Forster,1801)	Atherinomorus lacunosus (Forster,1801)	Animalia	Chordata	Osteichthyes	Atheriniformes	Atherinidae	Atherinomorus	species	Tianya District	Sanya	Hainan	China	South China Sea	Marine	XD-2	18.233	109.357	WGS84
XD2021073	Occurrence	2021-06-24	Atherinomorus lacunosus (Forster,1801)	Atherinomorus lacunosus (Forster,1801)	Animalia	Chordata	Osteichthyes	Atheriniformes	Atherinidae	Atherinomorus	species	Tianya District	Sanya	Hainan	China	South China Sea	Marine	XD-3	18.232	109.363	WGS84
XD2021074	Occurrence	2021-06-24	Atherinomorus lacunosus (Forster,1801)	Atherinomorus lacunosus (Forster,1801)	Animalia	Chordata	Osteichthyes	Atheriniformes	Atherinidae	Atherinomorus	species	Tianya District	Sanya	Hainan	China	South China Sea	Marine	XD-4	18.23	109.367	WGS84
XD2021075	Occurrence	2021-06-24	Atherinomorus lacunosus (Forster,1801)	Atherinomorus lacunosus (Forster,1801)	Animalia	Chordata	Osteichthyes	Atheriniformes	Atherinidae	Atherinomorus	species	Tianya District	Sanya	Hainan	China	South China Sea	Marine	XD-5	18.239	109.369	WGS84
XD2021076	Occurrence	2021-06-24	Atherinomorus pinguis (Lacepède,1803)	Atherinomorus pinguis (Lacepède,1803)	Animalia	Chordata	Osteichthyes	Atheriniformes	Atherinidae	Atherinomorus	species	Tianya District	Sanya	Hainan	China	South China Sea	Marine	XD-1	18.235	109.347	WGS84
XD2021077	Occurrence	2021-06-24	Atherinomorus pinguis (Lacepède,1803)	Atherinomorus pinguis (Lacepède,1803)	Animalia	Chordata	Osteichthyes	Atheriniformes	Atherinidae	Atherinomorus	species	Tianya District	Sanya	Hainan	China	South China Sea	Marine	XD-3	18.232	109.363	WGS84
XD2021078	Occurrence	2021-06-24	Atherinomorus pinguis (Lacepède,1803)	Atherinomorus pinguis (Lacepède,1803)	Animalia	Chordata	Osteichthyes	Atheriniformes	Atherinidae	Atherinomorus	species	Tianya District	Sanya	Hainan	China	South China Sea	Marine	XD-5	18.239	109.369	WGS84
XD2021079	Occurrence	2021-06-24	Lutjanus Bloch,1790	Lutjanus sp.	Animalia	Chordata	Osteichthyes	Perciformes	Lutjanidae	Lutjanus	genus	Tianya District	Sanya	Hainan	China	South China Sea	Marine	XD-1	18.235	109.347	WGS84
XD2021080	Occurrence	2021-06-24	Lutjanus Bloch,1790	Lutjanus sp.	Animalia	Chordata	Osteichthyes	Perciformes	Lutjanidae	Lutjanus	genus	Tianya District	Sanya	Hainan	China	South China Sea	Marine	XD-2	18.233	109.357	WGS84
XD2021081	Occurrence	2021-06-24	Lutjanus Bloch,1790	Lutjanus sp.	Animalia	Chordata	Osteichthyes	Perciformes	Lutjanidae	Lutjanus	genus	Tianya District	Sanya	Hainan	China	South China Sea	Marine	XD-4	18.23	109.367	WGS84
XD2021082	Occurrence	2021-06-24	Abudefduf Forsskål,1775	Abudefduf sp.	Animalia	Chordata	Osteichthyes	Perciformes	Pomacentridae	Abudefduf	genus	Tianya District	Sanya	Hainan	China	South China Sea	Marine	XD-1	18.235	109.347	WGS84
XD2021083	Occurrence	2021-06-24	Abudefduf Forsskål,1775	Abudefduf sp.	Animalia	Chordata	Osteichthyes	Perciformes	Pomacentridae	Abudefduf	genus	Tianya District	Sanya	Hainan	China	South China Sea	Marine	XD-4	18.23	109.367	WGS84
XD2021084	Occurrence	2021-06-24	Abudefduf Forsskål,1775	Abudefduf sp.	Animalia	Chordata	Osteichthyes	Perciformes	Siganidae	Siganus	genus	Tianya District	Sanya	Hainan	China	South China Sea	Marine	XD-2	18.233	109.357	WGS84
XD2021086	Occurrence	2021-06-24	Sardinella Valenciennes, 1847	Sardinella sp.1	Animalia	Chordata	Osteichthyes	Clupeiformes	Clupeidae	Sardinella	genus	Tianya District	Sanya	Hainan	China	South China Sea	Marine	XD-1	18.235	109.347	WGS84
XD2021087	Occurrence	2021-06-24	Sardinella Valenciennes, 1847	Sardinella sp.1	Animalia	Chordata	Osteichthyes	Clupeiformes	Clupeidae	Sardinella	genus	Tianya District	Sanya	Hainan	China	South China Sea	Marine	XD-3	18.232	109.363	WGS84
XD2021088	Occurrence	2021-06-24	Sardinella Valenciennes, 1847	Sardinella sp.1	Animalia	Chordata	Osteichthyes	Clupeiformes	Clupeidae	Sardinella	genus	Tianya District	Sanya	Hainan	China	South China Sea	Marine	XD-5	18.239	109.369	WGS84
XD2021089	Occurrence	2021-06-24	Sardinella Valenciennes, 1847	Sardinella sp.2	Animalia	Chordata	Osteichthyes	Clupeiformes	Clupeidae	Sardinella	genus	Tianya District	Sanya	Hainan	China	South China Sea	Marine	XD-1	18.235	109.347	WGS84
XD2021090	Occurrence	2021-06-24	Sardinella Valenciennes, 1847	Sardinella sp.2	Animalia	Chordata	Osteichthyes	Clupeiformes	Clupeidae	Sardinella	genus	Tianya District	Sanya	Hainan	China	South China Sea	Marine	XD-2	18.233	109.357	WGS84
XD2021091	Occurrence	2021-06-24	Sardinella Valenciennes, 1847	Sardinella sp.2	Animalia	Chordata	Osteichthyes	Clupeiformes	Clupeidae	Sardinella	genus	Tianya District	Sanya	Hainan	China	South China Sea	Marine	XD-3	18.232	109.363	WGS84
XD2021092	Occurrence	2021-06-24	Sardinella Valenciennes, 1847	Sardinella sp.2	Animalia	Chordata	Osteichthyes	Clupeiformes	Clupeidae	Sardinella	genus	Tianya District	Sanya	Hainan	China	South China Sea	Marine	XD-4	18.23	109.367	WGS84
XD2021093	Occurrence	2021-06-24	Sardinella Valenciennes, 1847	Sardinella sp.2	Animalia	Chordata	Osteichthyes	Clupeiformes	Clupeidae	Sardinella	genus	Tianya District	Sanya	Hainan	China	South China Sea	Marine	XD-5	18.239	109.369	WGS84
XD2021094	Occurrence	2021-06-24	Encrasicholina Fowler, 1938	Encrasicholina sp.	Animalia	Chordata	Osteichthyes	Clupeiformes	Engraulidae	Encrasicholina	genus	Tianya District	Sanya	Hainan	China	South China Sea	Marine	XD-1	18.235	109.347	WGS84
XD2021095	Occurrence	2021-06-24	Encrasicholina Fowler, 1938	Encrasicholina sp.	Animalia	Chordata	Osteichthyes	Clupeiformes	Engraulidae	Encrasicholina	genus	Tianya District	Sanya	Hainan	China	South China Sea	Marine	XD-4	18.23	109.367	WGS84
XD2021096	Occurrence	2021-06-24	Encrasicholina Fowler, 1938	Encrasicholina sp.	Animalia	Chordata	Osteichthyes	Clupeiformes	Engraulidae	Encrasicholina	genus	Tianya District	Sanya	Hainan	China	South China Sea	Marine	XD-5	18.239	109.369	WGS84
XD2021097	Occurrence	2021-06-24	Blenniidae	Blenniidae gen.sp.	Animalia	Chordata	Osteichthyes	Perciformes	Blenniidae		family	Tianya District	Sanya	Hainan	China	South China Sea	Marine	XD-1	18.235	109.347	WGS84
XD2021098	Occurrence	2021-06-24	Blenniidae	Blenniidae gen.sp.	Animalia	Chordata	Osteichthyes	Perciformes	Blenniidae		family	Tianya District	Sanya	Hainan	China	South China Sea	Marine	XD-2	18.233	109.357	WGS84
XD2021099	Occurrence	2021-06-24	Blenniidae	Blenniidae gen.sp.	Animalia	Chordata	Osteichthyes	Perciformes	Blenniidae		family	Tianya District	Sanya	Hainan	China	South China Sea	Marine	XD-3	18.232	109.363	WGS84
XD2021100	Occurrence	2021-06-24	Blenniidae	Blenniidae gen.sp.	Animalia	Chordata	Osteichthyes	Perciformes	Blenniidae		family	Tianya District	Sanya	Hainan	China	South China Sea	Marine	XD-4	18.23	109.367	WGS84
XD2021101	Occurrence	2021-06-24	Leiognathidae	Leiognathidae gen.sp.	Animalia	Chordata	Osteichthyes	Perciformes	Leiognathidae		family	Tianya District	Sanya	Hainan	China	South China Sea	Marine	XD-1	18.235	109.347	WGS84
XD2021102	Occurrence	2021-06-24	Engraulidae	Engraulidae gen.sp.	Animalia	Chordata	Osteichthyes	Clupeiformes	Engraulidae		family	Tianya District	Sanya	Hainan	China	South China Sea	Marine	XD-1	18.235	109.347	WGS84
XD2021103	Occurrence	2021-06-24	Engraulidae	Engraulidae gen.sp.	Animalia	Chordata	Osteichthyes	Clupeiformes	Engraulidae		family	Tianya District	Sanya	Hainan	China	South China Sea	Marine	XD-2	18.233	109.357	WGS84
XD2021104	Occurrence	2021-06-24	Engraulidae	Engraulidae gen.sp.	Animalia	Chordata	Osteichthyes	Clupeiformes	Engraulidae		family	Tianya District	Sanya	Hainan	China	South China Sea	Marine	XD-3	18.232	109.363	WGS84
XD2021105	Occurrence	2021-06-24	Engraulidae	Engraulidae gen.sp.	Animalia	Chordata	Osteichthyes	Clupeiformes	Engraulidae		family	Tianya District	Sanya	Hainan	China	South China Sea	Marine	XD-4	18.23	109.367	WGS84
XD2021106	Occurrence	2021-06-24	Engraulidae	Engraulidae gen.sp.	Animalia	Chordata	Osteichthyes	Clupeiformes	Engraulidae		family	Tianya District	Sanya	Hainan	China	South China Sea	Marine	XD-5	18.239	109.369	WGS84
XD2021107	Occurrence	2021-06-24	Atherinidae	Atherinidae gen.sp.	Animalia	Chordata	Osteichthyes	Atheriniformes	Atherinidae		family	Tianya District	Sanya	Hainan	China	South China Sea	Marine	XD-1	18.235	109.347	WGS84
XD2021108	Occurrence	2021-06-24	Atherinidae	Atherinidae gen.sp.	Animalia	Chordata	Osteichthyes	Atheriniformes	Atherinidae		family	Tianya District	Sanya	Hainan	China	South China Sea	Marine	XD-2	18.233	109.357	WGS84
XD2021109	Occurrence	2021-06-24	Atherinidae	Atherinidae gen.sp.	Animalia	Chordata	Osteichthyes	Atheriniformes	Atherinidae		family	Tianya District	Sanya	Hainan	China	South China Sea	Marine	XD-3	18.232	109.363	WGS84
XD2021110	Occurrence	2021-06-24	Atherinidae	Atherinidae gen.sp.	Animalia	Chordata	Osteichthyes	Atheriniformes	Atherinidae		family	Tianya District	Sanya	Hainan	China	South China Sea	Marine	XD-4	18.23	109.367	WGS84
