# Supplementary material for: Species diversity of coral reef fishes around the West Island of Sanya City, South China Sea, based on environmental DNA
Source: Biodivers Data J. 2022 Sep 30;10:e89685. doi: 10.3897/BDJ.10.e89685 (PMC9836608; doi:10.3897/BDJ.10.e89685)
Supplement: Supplementary material 2 — MOTUs information of coral reef fish detected by eDNA [file bdj-10-e89685-s002.csv]

scientificName	associatedSequences	organismQuantity	organismQuantityType	dateIdentified	identificationReferences	identificationRemarks
Trachurus japonicus (Temminck & Schlegel,1844)	GCGGTTATACGAGAGGCTCAAGTTGACAGACAACGGCGTAAAGAGTGGTTAAGGAAAACATTCAACTAAAGCGGAACCCCCTCATTGCTGTTATACGCTTCCGAGGGAATGAACCCCAACTACGAAGGTGGCTTTATATTAACCTGAACCCACGAAAGCTAAGAAA	2	abundance of sequences	2022-08-04	https://www.ncbi.nlm.nih.gov/nucleotide/LC552504.1	Best NCBI Blast hit at 100% sequence similarity
Trachinotus ovatus (Linnaeus,1758)	GCGGTTATACGAGTTGGCCCAAGTTGACAGACAACGGCGTAAAGAGTGGTTAAGGAAAATAAAAACTAAAGCCGAACACCTTCAAAGCTGTCATACGCTCCCGAAGATATGAAGCCCAACCACGAAAGTGACTTTACATAACCTGAACCCACGAAAGCTTAGAAC	96809	abundance of sequences	2022-08-04	https://www.ncbi.nlm.nih.gov/nucleotide/MZ605746.1	Best NCBI Blast hit at 99.39% sequence similarity
Trachinotus blochii (Lacep¨¨de, 1801)	GCGGTTATACGAGTTGGCCCAAGTTGACAGACAACGGCGTAAAGAGTGGTTAAGGAAAATAAAAACTAAAGCCGAACACCTTCAAAGCTGTCATACGCTCCCGAAGATATGAAGCCCAACCACGAAAGTGACTTTACACTACCTGAACCCACGAAAGCTAAGAAA	7	abundance of sequences	2022-08-04	https://www.ncbi.nlm.nih.gov/nucleotide/AB974596.1	Best NCBI Blast hit at 100% sequence similarity
Selar crumenophthalmus (Bloch,1793)	GCGGTTATACGAGGGGCTCAAGTTGATAGACAGCGGCGTAAAGAGTGGTTAAGGAAAATATTAAATTAAAGCGGAAAGCCCTCAATGCTGTTATACGCCTTCGAAGAGACTGAACCACAACTACGAAAGTGGCTTTATTTAACCTGAACCCACGAAAGCTAAGAAA	1	abundance of sequences	2022-08-04	https://www.ncbi.nlm.nih.gov/nucleotide/AB938143.1	Best NCBI Blast hit at 99.40% sequence similarity
Megalaspis cordyla (Linnaeus,1758)	GCGGTTATACGAGAGGCTCAAGTTGACAGACAACGGCGTAAAGCGTGGTTAAGGAAATTATTCAACTAAAGCGGAACCTCCTCCTAGCTGTTATACGCTTCCGAGGAAGTGAACCCCAACTACGAAAGTGGCTTTATTTAACCTGAACCCACGAAAGCTAAGAAA	127	abundance of sequences	2022-08-04	https://www.ncbi.nlm.nih.gov/nucleotide/AB972223.1	Best NCBI Blast hit at 100% sequence similarity
Alepes kleinii (Bloch,1793)	GCGGTTATACGAGAGGCTCAAGTTGATAGACAACGGCGTAAAGTGTGGTTAGGGAAACTCTCTAACTAAAGCGGAATCTCCTCATAGCTGTTATACGCTTCCGAGGAAGTGAACCCCAACTACGAAAGTGGCTTTATTAGACCTGAACCCACGAAAGCTAAGACC	429303	abundance of sequences	2022-08-04	https://www.ncbi.nlm.nih.gov/nucleotide/LC277947.1	Best NCBI Blast hit at 100% sequence similarity
Alepes djedaba (Forssk?l, 1775)	GCGGTTATACGAGAGGCTCAAGTTGACAGACAACGGCGTAAAGTGTGGTTAGGGAAACTCTCTAACTAAAGCGGAATCTCCTCATAGCTGTTATACGCTTCCGAGGAAGTGAACCCCAACTACGAAAGTGGCTTTATTAGACCCGAACCCACGAAAGCTAAGAAA	2	abundance of sequences	2022-08-04	https://www.ncbi.nlm.nih.gov/nucleotide/LC277948.1	Best NCBI Blast hit at 99.39% sequence similarity
Alepes melanoptera (Swainson,1839)	GCGGTTATACGAGAGGCTCAAGTTGACAGACAACGGCGTAAAGCGTGGTTAGGATAACTTTTTTGACTAAAGCGGAACCTCCTCATAGCTGTTATACGCTTTCGAGGAAGTGAACCCCAACTACGAAAGTGGCTTTATTCAACCTGAACCCACGAAAGCTAAGAAA	19	abundance of sequences	2022-08-04	https://www.ncbi.nlm.nih.gov/nucleotide/LC277946.1	Best NCBI Blast hit at 100% sequence similarity
Decapterus maruadsi (Temminck & Schlegel,1843)	GCGGTTATACGAGAGGCTCAAGTTGACAGACAACGGCGTAAAGAGTGGTTAAGGAAAATACTCAACTAAAGCGGAACCCCCTCATCGCTGTCATACGCTTCCGAGAGGATGAACCCCAACTACGAAGGTGGCTTTATAAAACCCGACCCCACGAAAGCTAAGAAA	5	abundance of sequences	2022-08-04	https://www.ncbi.nlm.nih.gov/nucleotide/LC552446.1	Best NCBI Blast hit at 100% sequence similarity
Lutjanus argentimaculatus (Forssk?l, 1775)	GCGGTTATACGAGAGACCCAAGTTGATAGACACCGGCGTAAAGAGTGGTTAAGATTTATTCAACACTAAAGCCGAACGCCCTCAGAGCTGTTATACGCACCCGAGGGTAAGAAGCCCAACCACGAAAGTGGCTTTAAACTATCCGAATCCACGAAAGCTATGACA	15	abundance of sequences	2022-08-04	https://www.ncbi.nlm.nih.gov/nucleotide/LC519401.1	Best NCBI Blast hit at 100% sequence similarity
Lutjanus fulviflamma (Forssk?l, 1775)	GCGGTTATACGAGAGACCCAAGTTGTTAGACATCGGCGTAAAGAGTGGTTAAGATTTATATAGGACTAAAGCCGAACGCCCTCAAAGCCGTTATACGCATCCGAAGGTAAGAAGCCCAACAACGAAAGTGGCTTTATGTTATCCGAATCCACGAAAGCTATGACA	2	abundance of sequences	2022-08-04	https://www.ncbi.nlm.nih.gov/nucleotide/LC519402.1	Best NCBI Blast hit at 100% sequence similarity
Lutjanus sebae (Cuvier,1816)	GCGGTTATACGAGAGGCCCAAGTTGATAAGTGTCGGCGTAAAGAGTGGTTAAGATTTTTACCTTAAACTAAAGCCGAACGCCTTCAGAGCTGTTATACGCATCCGAAGGTAAGAAGCCCAATCACGAAAGTGGCTTTACCGCATCTGACTCCACGAAAGCTACGGCA	4	abundance of sequences	2022-08-04	https://www.ncbi.nlm.nih.gov/nucleotide/AB974547.1	Best NCBI Blast hit at 100% sequence similarity
Abudefduf vaigiensis (Quoy & Gaimard,1825)	GCGGTTATACGAGAGGCTCAAGTTGACAGACAACGGCGTAAAGAGTGGTTAAGGAACTTATTAAACTAAAGCCGAACGCCCTCAGAACTGTTATACGTTTCCGAAGGTAAGAAGCCCCACCACGAAAGTGACTTTATTTTCCCCGACTCCACGAAAGCTGCTAA	5572	abundance of sequences	2022-08-04	https://www.ncbi.nlm.nih.gov/nucleotide/LC519418.1	Best NCBI Blast hit at 99.39% sequence similarity
Abudefduf sexfasciatus (Lacep¨¨de, 1801)	GCGGTTATACGAGAGGCTCAAGTTGACAGACAACGGCGTAAAGAGTGGTTAAGGAACTTATTAAACTAAAGCCGAACGCCCTCAGAACTGTTATACGTTTCCGAAGGTAAGAAGCCCAACCACGAAAGTGACTTTATTTTCCCCGACTCCGCGAAAGCTGCGTAA	15	abundance of sequences	2022-08-04	https://www.ncbi.nlm.nih.gov/nucleotide/LC557080.1	Best NCBI Blast hit at 99.39% sequence similarity
Neopomacentrus azysron (Bleeker,1877)	GCGGTTATACGAGAGGCTCAAGTTGACAGACACCGGCGTAAAGCGTGGTTAGGGAAAATTTTAAACTAAAGCCGAACATCCTCAGAGCAGTTCAACGCTTACGAGTTAAGAAGATCTATCACGAAAGTAGCTTTACCCCACCTGACCCCACGACCCGAATAT	31	abundance of sequences	2022-08-04	https://www.ncbi.nlm.nih.gov/nucleotide/FJ616357.1	Best NCBI Blast hit at 99.35% sequence similarity
Blenniella bilitonensis (Bleeker,1858)	GCGGTTATACGAGAGGCCCAAGTTAATAGACCACCGGCGTAAAGCGTGGTTAGAGAGATTTTAAATTAAAGTTAAATGTTCGCAAAACTGTTATACGCGATCGAGAACTAGAAAACCCCCTACGAAAGTGACTTTAAACTGTTGAACCCACGAAAGCTAGGACA	4	abundance of sequences	2022-08-04	https://www.ncbi.nlm.nih.gov/nucleotide/LC499374.1	Best NCBI Blast hit at 100% sequence similarity
Enneapterygius philippinus (Peters,1868)	GCGGTTATACGAGAGGCCCAAGTTGATAAGTACTCGGCGTAAAGAGTGGTTAAGTTTATATTAAACTAAAGCCGAATGCCCCTCAAAACTGTTATACGTACTCGAGGTTAAGAAGCTCTAATACGAAAGTAGCTTTAATTTCCTGAACCCACGAAAGCTGTGGAA	29	abundance of sequences	2022-08-04	https://www.ncbi.nlm.nih.gov/nucleotide/LC278068.1	Best NCBI Blast hit at 99.38% sequence similarity
Gerres filamentosus Cuvier, 1829	GCGGTTATACGAGAGGCCCAAGTTGACAGCTACCGGCGTAAAGCGTGGTTAAGGCGTGACTATTACTAAAGTCGAACTCCTTCAAGACCGTTGAACGTATTCGATACGGAGAAGCCCAACTACGAAAGTGACTTTACAAACCTGACCCCACGAAAGCTATGGCA	1	abundance of sequences	2022-08-04	https://www.ncbi.nlm.nih.gov/nucleotide/LC036800.1	Best NCBI Blast hit at 100% sequence similarity
Asterropteryx semipunctata R¨¹ppell, 1830	GCGGTTATACGAGAGGCCCAAGTTGATAATAATCGGCGTAAAGAGTGGTTAATATATACTAAACTAAAGCCAAACACCTTCAGAGCCGTTATACGCACACGAAGGCAGGAAGACCCCTAACGAAAGTGGCTTTAACACACATGAACCCACGAAAGCTAGGAAA	3	abundance of sequences	2022-08-04	https://www.ncbi.nlm.nih.gov/nucleotide/LC421732.1	Best NCBI Blast hit at 100% sequence similarity
Ostorhinchus aureus (Lacep¨¨de, 1802)	GCGGTTATACGAGAGGCCCAAGCTGACAATTACCGGCGTAAAGAGTGGTTAATAGCCCCACCATACTAAAGCCGAACATCTCCAAAGTTGTACAACGCACTCGAAGACATGAAGACCTACCACGAAAGTGACTTTACACTCTTTGAACCCACGAAAGCTAAGAAA	7	abundance of sequences	2022-08-04	https://www.ncbi.nlm.nih.gov/nucleotide/LC021150.1	Best NCBI Blast hit at 100% sequence similarity
Stethojulis terina Jordan & Snyder 1902	GCGGTTATACGAGGAACCCAAGTAGATGGCCTCCGGCGTAAAGCGTGGTTAAAATGCTAGAAAAACTAAAGCCAAATATCCCCATAACTGTTATACGTTCATGAGAGCAAGAAGCCCAACCACGAAAGTGGCTTTACACATTTGACCCCACGAAAGCTAGGGCA	1	abundance of sequences	2022-08-04	https://www.ncbi.nlm.nih.gov/nucleotide/LC506713.1	Best NCBI Blast hit at 99.39% sequence similarity
Siganus fuscescens (Houttuyn,1782)	GCGGTTATACGAGAGACCCAAGTTGATAGACAGCGGCGTAAAGAGTGGTTAAGAACTAAACCAAAAACTAAAGCCGAACGCTCTCAAAGCTGTTATACGCACTCGAGAGTATGAAGTTCAACTACGAAAGTGGCTTTACCCCCCTCTGAACCCACGAAAGCTAGGACA	15	abundance of sequences	2022-08-04	https://www.ncbi.nlm.nih.gov/nucleotide/LC506712.1	Best NCBI Blast hit at 100% sequence similarity
Sphyraena jello Cuvier 1829	GCGGTTATACGAGAGGCCCAAGTTGACAGACCACGGCGTAAAGCGTGGTTAGGGGAAAAATATTAAACTAAAGTCGAACGACCTCAAGGCTGTTATACGCTTACGAAGGTACGAAGCCCATCCACGAAAGTGACTTTAACCCCCACCTGACTCCACGAAAGCTGAGAAA	23	abundance of sequences	2022-08-04	https://www.ncbi.nlm.nih.gov/nucleotide/LC499398.1	Best NCBI Blast hit at 100% sequence similarity
Rachycentron canadum (Linnaeus,1766)	GCGGTTAGACGAATGGCTCAAGTTGACAAAATACGGCGTAAAGAGTGGTTAGGGAATACTAAAACTAAAGCTGAATACCTTCCAAGCTGTTATACGCTTATGAAGCGAATGAAGCCCAACTACGAAAGTGGCTTTATTACACCTGAACCCACGAAAGCTAAGAAA	3	abundance of sequences	2022-08-04	https://www.ncbi.nlm.nih.gov/nucleotide/AB972181.1	Best NCBI Blast hit at 100% sequence similarity
Hilsa kelee (Cuvier,1829)	GCGGTTATACGAGAGGCCCAAGTTGATAAACTCGGCGTAAAGAGTGGTTATGGAAAGCACTACACTAAAGCCGAAGACCCCCTGGGCTGTTATACGCACCTGGCGGTTCGAACCACCCACACGAAAGTAGCTTTACCACCTTCCACCAGAGTCCACGAAAGCTGGGAAA	12	abundance of sequences	2022-08-04	https://www.ncbi.nlm.nih.gov/nucleotide/LC578909.1	Best NCBI Blast hit at 99.40% sequence similarity
Herklotsichthys quadrimaculatus (R¨¹ppell, 1837)	GCGGTTATACGAGGGGCCCAAATTGACAGCCCACGGCGTAAAGAGTGGTTATGGGAATAGAAAACTAGAGCTGAAGGGCCCCCGGGCAGTTAAAAGCATTCCGGCCGCTCGAACCACAGTCACGAAAGTAGCTCTAACCCCTTCCACCAGATTCCACGACAGCTGAGAAA	1	abundance of sequences	2022-08-04	https://www.ncbi.nlm.nih.gov/nucleotide/LC020949.1	Best NCBI Blast hit at 100% sequence similarity
Sardinella gibbosa (Bleeker, 1849)	GCGGTTATACGAGAGGCCCAAGTTGATAGTCTCGGCGTAAAGGGTGGTTATGGACATTCGCCAAACTAGAGCTGAAGACCCCCTGGGCTGTTATACGCATCTGGGAGTTCGAATCACTTATACGAAAGTAGCTCTAACCTCTTCCACCAGAACCCACGACAGCTGGGATA	100	abundance of sequences	2022-08-04	https://www.ncbi.nlm.nih.gov/nucleotide/LC020940.1	Best NCBI Blast hit at 100% sequence similarity
Engraulis japonicus Temminck & Schlegel, 1846	GCGGTTATACGAGAGACCCTAGTTGATTGAAGCGGCGTAAAGAGTGGTTATGGAATTTTCTACCCTAAAGCAGAAAACCTCTCAAACTGTTATACGCACCCAGAGGTTGAAACCCCTTACACGAAAGTGACTTTATTTTCGCCTACCAGAAGCCACGAAAGCTGGGACA	3	abundance of sequences	2022-08-04	https://www.ncbi.nlm.nih.gov/nucleotide/LC519336.1	Best NCBI Blast hit at 100% sequence similarity
Encrasicholina punctifer Fowler 1938	GCGGTTATACGAGAGACCCTAGTTGATCTCAACGGCGTAAAGAGTGGTTATGGAGTTTTTTTACTAAAGTGGAAGACCCCTCAAACTGTTATACGCACCCGGGGGTTAGAACCCCTTACACGAAAGTAGCTTTATTAGTGTCCACCAGAACCCACGAAAGCCAGGGTA	35	abundance of sequences	2022-08-04	https://www.ncbi.nlm.nih.gov/nucleotide/LC036703.1	Best NCBI Blast hit at 100% sequence similarity
Atherinomorus lacunosus (Forster,1801)	GCGGTTATACGAGAGGTCCAAGTTGATAGCCATCGGCGTAAAGAGTGGTTAAGAGAAAACCAAAACTAAAGCTGAACACTCTCAAAACTGTTATACGTTCCCGAGAGCATGAAGCCCCTCTACGAAAGTGGCTTTAACCCTTCTGAACCCACGACCCGAATAT	311	abundance of sequences	2022-08-04	https://www.ncbi.nlm.nih.gov/nucleotide/LC146197.1	Best NCBI Blast hit at 99.35% sequence similarity
Atherinomorus pinguis (Lacep¨¨de, 1803)	GCGGTTATACGAGAGGTCCAAGTTGATAGCCATCGGCGTAAAGAGTGGTTAAGAGAAAACCAAAACTAAAGCTGAACACTCTCAAGACTGTTATACGTTCCCGAGAGCCAGAAGCCCTTCTACGAAAGTGGCTTTAACCCTTCTGAACCCACGAAAGCTAAGAAA	31	abundance of sequences	2022-08-04	https://www.ncbi.nlm.nih.gov/nucleotide/LC277863.1	Best NCBI Blast hit at 100% sequence similarity
