# Supplementary material for: Species diversity of coral reef fishes around the West Island of Sanya City, South China Sea, based on environmental DNA
Source: Biodivers Data J. 2022 Sep 30;10:e89685. doi: 10.3897/BDJ.10.e89685 (PMC9836608; doi:10.3897/BDJ.10.e89685)
Supplement: Supplementary material 3 — Information of environmental indicators of the surrounding area of West Island [file bdj-10-e89685-s003.csv]

eventDate	locationID	decimalLatitude	decimalLongitude	measurementID	measurementType	measurementValue	measurementUnit	measurementDeterminedDate
2021-06-24	XD-1	18.235	109.347	XD-2021-6-1-1	transparency	4.6	m	2021-06-24
2021-06-24	XD-1	18.235	109.347	XD-2021-6-1-2	temperature	28.6	°C	2021-06-24
2021-06-24	XD-1	18.235	109.347	XD-2021-6-1-3	water pressure	753.7	mmHg	2021-06-24
2021-06-24	XD-1	18.235	109.347	XD-2021-6-1-4	dissolved oxygen	5.3	mg/L	2021-06-24
2021-06-24	XD-1	18.235	109.347	XD-2021-6-1-5	electrical conductivity	65085	uS/cm	2021-06-24
2021-06-24	XD-1	18.235	109.347	XD-2021-6-1-6	potential of hydrogenpotential of hydrogen	7.82	pH units	2021-06-24
2021-06-24	XD-1	18.235	109.347	XD-2021-6-1-7	oxidation-reduction potential	118.9	mV	2021-06-24
2021-06-24	XD-2	18.233	109.357	XD-2021-6-2-1	transparency	3.4	m	2021-06-24
2021-06-24	XD-2	18.233	109.357	XD-2021-6-2-2	temperature	28.6	°C	2021-06-24
2021-06-24	XD-2	18.233	109.357	XD-2021-6-2-3	water pressure	753.8	mmHg	2021-06-24
2021-06-24	XD-2	18.233	109.357	XD-2021-6-2-4	dissolved oxygen	5.4	mg/L	2021-06-24
2021-06-24	XD-2	18.233	109.357	XD-2021-6-2-5	electrical conductivity	65120	uS/cm	2021-06-24
2021-06-24	XD-2	18.233	109.357	XD-2021-6-2-6	potential of hydrogenpotential of hydrogen	7.47	pH units	2021-06-24
2021-06-24	XD-2	18.233	109.357	XD-2021-6-2-7	oxidation-reduction potential	107.7	mV	2021-06-24
2021-06-24	XD-3	18.232	109.363	XD-2021-6-3-1	transparency	3.5	m	2021-06-24
2021-06-24	XD-3	18.232	109.363	XD-2021-6-3-2	temperature	28.9	°C	2021-06-24
2021-06-24	XD-3	18.232	109.363	XD-2021-6-3-3	water pressure	763.9	mmHg	2021-06-24
2021-06-24	XD-3	18.232	109.363	XD-2021-6-3-4	dissolved oxygen	5.4	mg/L	2021-06-24
2021-06-24	XD-3	18.232	109.363	XD-2021-6-3-5	electrical conductivity	65366	uS/cm	2021-06-24
2021-06-24	XD-3	18.232	109.363	XD-2021-6-3-6	potential of hydrogenpotential of hydrogen	8.06	pH units	2021-06-24
2021-06-24	XD-3	18.232	109.363	XD-2021-6-3-7	oxidation-reduction potential	105.3	mV	2021-06-24
2021-06-24	XD-4	18.23	109.367	XD-2021-6-4-1	transparency	3.5	m	2021-06-24
2021-06-24	XD-4	18.23	109.367	XD-2021-6-4-2	temperature	28.6	°C	2021-06-24
2021-06-24	XD-4	18.23	109.367	XD-2021-6-4-3	water pressure	753.8	mmHg	2021-06-24
2021-06-24	XD-4	18.23	109.367	XD-2021-6-4-4	dissolved oxygen	4.7	mg/L	2021-06-24
2021-06-24	XD-4	18.23	109.367	XD-2021-6-4-5	electrical conductivity	65088	uS/cm	2021-06-24
2021-06-24	XD-4	18.23	109.367	XD-2021-6-4-6	potential of hydrogenpotential of hydrogen	8.04	pH units	2021-06-24
2021-06-24	XD-4	18.23	109.367	XD-2021-6-4-7	oxidation-reduction potential	103.4	mV	2021-06-24
2021-06-24	XD-5	18.239	109.369	XD-2021-6-5-1	transparency	3.35	m	2021-06-24
2021-06-24	XD-5	18.239	109.369	XD-2021-6-5-2	temperature	29.2	°C	2021-06-24
2021-06-24	XD-5	18.239	109.369	XD-2021-6-5-3	water pressure	753.9	mmHg	2021-06-24
2021-06-24	XD-5	18.239	109.369	XD-2021-6-5-4	dissolved oxygen	5.7	mg/L	2021-06-24
2021-06-24	XD-5	18.239	109.369	XD-2021-6-5-5	electrical conductivity	65635	uS/cm	2021-06-24
2021-06-24	XD-5	18.239	109.369	XD-2021-6-5-6	potential of hydrogenpotential of hydrogen	8.08	pH units	2021-06-24
2021-06-24	XD-5	18.239	109.369	XD-2021-6-5-7	oxidation-reduction potential	102.9	mV	2021-06-24
